# Supplementary material for: Characterization of Salmonella spp. isolated from chickens in Central China
Source: BMC Vet Res. 2020 Aug 20;16:299. doi: 10.1186/s12917-020-02513-1 (PMC7441611; doi:10.1186/s12917-020-02513-1)
Supplement: Supplementary file 1 — Additional file 1. [file 12917_2020_2513_MOESM1_ESM.xlsx]

## Sheet: Table S1
Table S1. The allele numbers of seven housekeeping genes in different STs in this study.
Sequence types Allele number	Housekeeping genes
	aroC	dnaN	hemD	hisD	purE	sucA	thrA
ST11	5	2	3	7	6	6	11
ST128	10	7	12	9	5	55	2
ST1544	10	7	12	230	5	9	2
ST19	10	7	12	9	5	9	2
ST1747	5	2	12	7	6	6	11
ST92	5	2	3	7	31	41	11
ST99	10	2	12	9	5	9	46
ST2151	5	2	361	7	31	41	11
ST319	118	107	8	51	2	117	16
The MLST were analyzed in the Web (http://enterobase.warwick.ac.uk/species/senterica/allele_st_search).

## Sheet: ST11
ST11
Housekeeping genes	Allele number	Sequences
aroC	5	GTTTTTCGTCCGGGACACGCGGATTACACCTATGAGCAGAAATACGGCCTGCGCGATTACCGTGGCGGTGGACGTTCTTCCGCGCGTGAAACCGCGATGCGCGTAGCGGCAGGGGCGATCGCCAAGAAATACCTGGCGGAAAAGTTCGGCATCGAAATCCGCGGCTGCCTGACCCAGATGGGCGATATTCCGCTGGAGATTAAAGACTGGCGTCAGGTTGAGCTTAATCCGTTCTTTTGTCCCGATGCGGACAAACTTGACGCGCTGGACGAACTGATGCGCGCGCTGAAAAAAGAGGGCGACTCCATCGGCGCGAAAGTGACGGTGATGGCGAGCGGCGTGCCGGCAGGGCTTGGCGAACCGGTTTTTGACCGACTGGATGCGGACATCGCCCATGCG…
dnaN	2	ATGGAGATGGTCGCGCGCGTTACGCTTTCTCAGCCGCATGAGCCGGGCGCCACTACCGTGCCGGCGCGGAAATTCTTTGATATCTGCCGCGGCCTGCCGGAGGGCGCGGAGATTGCCGTTCAGTTGGAAGGCGATCGGATGCTGGTGCGTTCTGGCCGTAGCCGCTTCTCGCTGTCTACGCTGCCTGCCGCCGATTTCCCGAATCTTGACGACTGGCAAAGCGAAGTTGAATTTACGCTGCCGCAGGCCACGATGAAGCGCCTGATTGAAGCGACCCAGTTTTCGATGGCTCATCAGGATGTGCGCTACTACTTAAACGGTATGCTGTTTGAAACGGAAGGTAGCGAACTGCGCACTGTCGCGACCGACGGCCACCGCCTGGCGGTGTGCTCAATGCCG…
hemD	3	GCGACACTGACGGAAAACGATCTGGTTTTTGCCCTTTCACAGCACGCCGTCGCCTTTGCTCACGCCCAGCTCCAGCGGGATGGCCGAAACTGGCCTGCGTCGCCGCGCTATTTCGCGATTGGCCGCACCACGGCGCTCGCCCTTCATACCGTTAGCGGGTTCGATATTCGTTATCCATTGGATCGGGAAATCAGCGAAGCCTTGCTACAATTACCTGAATTACAAAATATTGCGGGCAAACGCGCGCTGATTTTGCGTGGCAATGGCGGCCGCGAACTGCTGGGCGAAACCCTGACAGCTCGCGGAGCCGAAGTCAGTTTTTGTGAATGTTATCAACGATGTGCGAAACATTACGATGGCGCGGAAGAAGCGATGCGCTGGCATACTCGCGGCGTAACA…
hisD	7	ATTGCGGGATGTCAGAACGTGGTTCTGTGCTCGCCGCCGCCCATCGCTGATGAAATCCTCTATGCGGCGCAACTGTGTGGCGTGCAGGAAATCTTTAACGTCGGCGGCGCGCAGGCGATTGCCGCTCTGGCCTTCGGCAGCGAGTCCGTACCGAAAGTGGATAAAATTTTTGGCCCCGGCAACGCCTTTGTAACCGAAGCCAAACGTCAGGTCAGCCAACGCCTCGACGGCGCGGCTATCGATATGCCAGCCGGGCCGTCTGAAGTACTGGTGATCGCCGACAGCGGCGCAACACCGGATTTCGTCGCTTCTGACCTGCTCTCCCAGGCTGAGCACGGTCCGGATTCGCAGGTGATTCTGCTGACGCCTGATGCTGACATTGCCTGCAAGGTGGCGGAG…
purE	6	AGCGACTGGGCTACCATGCAATTCGCCGCCGAAATTTTTGAAATTCTGGATGTCCCGCACCATGTAGAAGTGGTTTCCGCCCATCGCACCCCCGATAAACTGTTCAGCTTCGCCGAAACGGCGGAAGAGAACGGATATCAAGTGATTATTGCCGGCGCGGGCGGCGCGGCGCACCTGCCGGGAATGATTGCGGCAAAAACGCTGGTCCCGGTACTCGGCGTGCCGGTACAAAGCGCTGCGCTAAGCGGCGTGGATAGCCTCTACTCCATTGTGCAGATGCCGCGCGGCATTCCGGTGGGTACGCTGGCGATCGGTAAAGCCGGTGCCGCTAACGCCGCCCTGCTCGCCGCGCAGATTCTGGCGCAACACGACGCGGAACTGCATCAGCGCATTGCCGAC
sucA	6	AAACGCTTCCTGAACGAACTGACCGCCGCTGAAGGGCTGGAACGTTATCTGGGTGCCAAATTCCCGGGTGCGAAACGTTTCTCGCTCGAGGGGGGAGATGCGCTGATACCCATGCTGAAAGAGATGGTTCGCCATGCGGGTAACAGCGGCACTCGCGAAGTGGTGCTGGGGATGGCGCACCGCGGTCGCCTGAACGTGCTGATCAACGTACTGGGTAAAAAACCGCAGGATCTGTTCGACGAATTTGCCGGTAAGCATAAAGAACATCTGGGTACCGGCGACGTGAAGTATCACATGGGCTTCTCGTCAGATATCGAAACCGAAGGCGGTCTGGTTCACCTGGCGCTGGCGTTTAACCCATCGCATCTGGAAATTGTGAGCCCGGTGGTGATGGGCTCC…
thrA	11	GTGCTGGGCCGTAATGGTTCCGACTATTCCGCCGCCGTGCTGGCCGCCTGTTTACGCGCTGACTGCTGTGAAATCTGGACTGACGTCGATGGCGTGTATACCTGTGACCCGCGCCAGGTGCCGGACGCCAGGCTGCTGAAATCGATGTCCTACCAGGAAGCGATGGAACTCTCTTACTTCGGCGCCAAAGTTCTTCACCCTCGCACCATTACGCCCATCGCCCAGTTCCAGATCCCCTGTCTGATTAAAAATACCGGTAATCCGCAGGCGCCAGGAACGCTGATCGGCGCGTCCAGCGACGATGATAACCTGCCGGTTAAAGGGATCTCTAACCTTAACAACATGGCGATGTTTAGCGTCTCCGGCCCGGGAATGAAAGGGATGATTGGGATGGCGGCG…
Accession numbers：	MT799111, MT799120, MT799129, MT799138, MT799147, MT799156, MT799165

## Sheet: ST128
ST128
Housekeeping genes	Allele number	Sequences
aroC	10	GTTTTTCGTCCGGGACACGCGGATTACACCTATGAGCAGAAATACGGCCTGCGCGATTACCGTGGCGGTGGACGTTCTTCCGCGCGTGAAACCGCGATGCGCGTAGCGGCAGGGGCGATCGCCAAGAAATACCTGGCGGAAAAGTTCGGCATCGAAATCCGCGGCTGCCTGACCCAGATGGGCGACATTCCGCTGGAGATTAAAGACTGGCGTCAGGTTGAGCTTAATCCGTTCTTTTGTCCCGATGCGGACAAACTTGACGCGCTGGACGAACTGATGCGCGCGCTGAAAAAAGAGGGTGACTCCATCGGCGCGAAAGTGACGGTGATGGCGAGCGGCGTGCCGGCAGGGCTTGGCGAACCGGTATTTGACCGACTGGATGCGGACATCGCCCATGCG…
dnaN	7	ATGGAGATGGTCGCGCGCGTTACGCTTTCTCAGCCGCATGAGCCAGGCGCCACTACCGTGCCGGCGCGGAAATTCTTTGATATCTGCCGCGGCCTGCCGGAGGGCGCGGAGATTGCCGTTCAGTTGGAAGGCGATCGGATGCTGGTGCGTTCTGGCCGTAGCCGCTTCTCGCTGTCTACGCTGCCTGCCGCCGATTTCCCGAATCTTGACGACTGGCAAAGCGAAGTTGAATTTACGCTGCCGCAGGCCACGATGAAGCGCCTGATTGAATCGACCCAGTTTTCGATGGCCCATCAGGATGTGCGCTACTACTTAAACGGTATGCTGTTTGAAACGGAAGGTAGCGAACTGCGCACTGTCGCGACCGACGGCCACCGTCTGGCGGTGTGCTCAATGCCG…
hemD	12	GCGACGCTGACGGAAAACGATCTGGTTTTTGCCCTTTCACAGCACGCTGTCGCCTTTGCTCACGCCCAGCTCCAGCGGGATGGTCGAAACTGGCCTGTGGCGCCGCGCTATTTCGCGATTGGCCGCACCACGGCGCTCGCCCTTCATACCGTTAGCGGGTTCGATATTCGTTATCCATTGGATCGGGAAATCAGCGAAGCCTTGCTACAATTACCTGAATTACAAAATATTGCGGGCAAACGCGCGCTGATTTTGCGTGGCAATGGCGGCCGCGAACTGCTGGGCGAAACCCTGACAGCGCGCGGAGCCGAAGTCAGTTTTTGTGAATGTTATCAACGATGTGCGAAACATTACGATGGCGCGGAAGAAGCGATGCGCTGGCATACTCGCGGCGTAACA…
hisD	9	ATTGCGGGATGCCAGAAGGTGGTTCTGTGCTCGCCGCCGCCCATCGCTGATGAAATCCTCTATGCGGCGCAACTGTGTGGCGTGCAGGAAATCTTTAACGTCGGCGGCGCGCAGGCGATTGCCGCTCTGGCCTTCGGCAGCGAGTCCGTACCGAAAGTGGATAAAATTTTTGGCCCCGGCAACGCCTTTGTAACCGAAGCCAAACGTCAGGTCAGCCAGCGTCTCGACGGCGCGGCTATCGATATGCCAGCCGGGCCGTCTGAAGTACTGGTGATCGCAGACAGCGGCGCAACACCGGATTTCGTCGCTTCTGACCTGCTCTCCCAGGCTGAGCACGGCCCGGATTCCCAGGTGATCCTGCTGACGCCTGATGCTGACATTGCCCGCAAGGTGGCGGAG…
purE	5	AGCGACTGGGCTACCATGCAATTCGCCGCCGAAATTTTTGAAATTCTGGATGTCCCGCACCATGTAGAAGTGGTTTCCGCTCATCGCACCCCCGATAAACTGTTCAGCTTCGCCGAAACGGCGGAAGAGAACGGATATCAAGTGATTATTGCCGGCGCGGGCGGCGCGGCGCACCTGCCGGGAATGATTGCGGCAAAAACGCTGGTCCCGGTACTCGGCGTGCCGGTACAAAGCGCTGCGCTAAGCGGCGTGGATAGCCTCTACTCCATCGTGCAGATGCCGCGCGGCATTCCGGTGGGTACGCTGGCGATCGGTAAAGCCGGTGCCGCTAACGCCGCCCTGCTCGCCGCGCAGATTCTGGCGCAACACGACGCGGAACTGCATCAGCGCATTGCCGAC
sucA	55	AAACGCTTCCTGAACGAACTGACCGCCGCTGAAGGGCTGGAACGTTATCTGGGCGCCAAATTCCCGGGTGCGAAACGTTTCTCGCTCGAGGGGGGAGATGCGCTGATACCCATGCTGAAAGAGATGGTTCGCCATGCGGGTAACAGCGGCACTCGCGAAGTGGTGCTGGGGATGGCGCACCGCGGTCGCCTGAACGTGCTGATCAACGTACTGGGTAAAAAACCGCAGGATCTGTTCGACGAATTTGCCGGTAAGCATAAAGAACATCTGGGTACCGGCGACGTGAAGTATCACATGGGCTTCTCGTCAGATATCGAAACCGAAGGCGGTCTGGTTCACCTGGCGCTGGCGTTTAACCCATCGCATCTGGAAATTGTGAGCCCGGTGGTGATGGGCTCC…
thrA	2	GTGCTGGGCCGTAATGGTTCCGACTATTCCGCCGCCGTGCTGGCCGCCTGTTTACGCGCTGACTGCTGTGAAATCTGGACTGACGTCGATGGCGTGTATACCTGTGACCCGCGCCAGGTGCCGGACGCCAGGCTGCTGAAATCGATGTCCTACCAGGAAGCGATGGAACTCTCTTACTTCGGCGCCAAAGTCCTTCACCCTCGCACCATTACGCCCATCGCCCAGTTCCAGATCCCCTGTCTGATTAAAAATACCGGTAATCCGCAGGCGCCAGGAACGCTGATCGGCGCGTCCAGCGACGATGATAACCTGCCGGTTAAAGGGATCTCTAACCTTAACAACATGGCGATGTTTAGCGTCTCCGGCCCGGGAATGAAAGGGATGATTGGGATGGCGGCG…
Accession numbers：	MT799112, MT799121, MT799130, MT799139, MT799148, MT799157, MT799166

## Sheet: ST1544
ST1544
Housekeeping genes	Allele number	Sequences
aroC	10	GTTTTTCGTCCGGGACACGCGGATTACACCTATGAGCAGAAATACGGCCTGCGCGATTACCGTGGCGGTGGACGTTCTTCCGCGCGTGAAACCGCGATGCGCGTAGCGGCAGGGGCGATCGCCAAGAAATACCTGGCGGAAAAGTTCGGCATCGAAATCCGCGGCTGCCTGACCCAGATGGGCGACATTCCGCTGGAGATTAAAGACTGGCGTCAGGTTGAGCTTAATCCGTTCTTTTGTCCCGATGCGGACAAACTTGACGCGCTGGACGAACTGATGCGCGCGCTGAAAAAAGAGGGTGACTCCATCGGCGCGAAAGTGACGGTGATGGCGAGCGGCGTGCCGGCAGGGCTTGGCGAACCGGTATTTGACCGACTGGATGCGGACATCGCCCATGCG…
dnaN	7	ATGGAGATGGTCGCGCGCGTTACGCTTTCTCAGCCGCATGAGCCAGGCGCCACTACCGTGCCGGCGCGGAAATTCTTTGATATCTGCCGCGGCCTGCCGGAGGGCGCGGAGATTGCCGTTCAGTTGGAAGGCGATCGGATGCTGGTGCGTTCTGGCCGTAGCCGCTTCTCGCTGTCTACGCTGCCTGCCGCCGATTTCCCGAATCTTGACGACTGGCAAAGCGAAGTTGAATTTACGCTGCCGCAGGCCACGATGAAGCGCCTGATTGAATCGACCCAGTTTTCGATGGCCCATCAGGATGTGCGCTACTACTTAAACGGTATGCTGTTTGAAACGGAAGGTAGCGAACTGCGCACTGTCGCGACCGACGGCCACCGTCTGGCGGTGTGCTCAATGCCG…
hemD	12	GCGACGCTGACGGAAAACGATCTGGTTTTTGCCCTTTCACAGCACGCTGTCGCCTTTGCTCACGCCCAGCTCCAGCGGGATGGTCGAAACTGGCCTGTGGCGCCGCGCTATTTCGCGATTGGCCGCACCACGGCGCTCGCCCTTCATACCGTTAGCGGGTTCGATATTCGTTATCCATTGGATCGGGAAATCAGCGAAGCCTTGCTACAATTACCTGAATTACAAAATATTGCGGGCAAACGCGCGCTGATTTTGCGTGGCAATGGCGGCCGCGAACTGCTGGGCGAAACCCTGACAGCGCGCGGAGCCGAAGTCAGTTTTTGTGAATGTTATCAACGATGTGCGAAACATTACGATGGCGCGGAAGAAGCGATGCGCTGGCATACTCGCGGCGTAACA…
hisD	230	ATTGCGGGATGCCAGAAGGTGGTTCTGTGCTCGCCGCCGCCCATCGCTGATGAAATCCTCTATGCGGCGCAACTGTGTGGCGTGCAGGAAATCTTTAACGTCGGCGGCGCGCAGGCGATTGCCGCTCTGGCCTTCGGCAGCGAGTCCGTACCGAAAGTGGATAAAATTTTTGGCCCCGGCAACGCCTTTGTAACCGAAGCCAAACGTCAGGTCAGCCAGCGTCTCGACGGCGCGGCTATCGATATGCCAGCCGGGCCGTCTGAAGTACTGGTGATCGCAGACAGCGGCGCAACACCGGATTTCGTCGCTTCTGACCTGCTCTCCCAGGCTGAGCACGGCCCGGATTCCCAGGTGATCCTGCTGACGCCTGATGCTGACATTGCCCGCAAGGTGGCGGAG…
purE	5	AGCGACTGGGCTACCATGCAATTCGCCGCCGAAATTTTTGAAATTCTGGATGTCCCGCACCATGTAGAAGTGGTTTCCGCTCATCGCACCCCCGATAAACTGTTCAGCTTCGCCGAAACGGCGGAAGAGAACGGATATCAAGTGATTATTGCCGGCGCGGGCGGCGCGGCGCACCTGCCGGGAATGATTGCGGCAAAAACGCTGGTCCCGGTACTCGGCGTGCCGGTACAAAGCGCTGCGCTAAGCGGCGTGGATAGCCTCTACTCCATCGTGCAGATGCCGCGCGGCATTCCGGTGGGTACGCTGGCGATCGGTAAAGCCGGTGCCGCTAACGCCGCCCTGCTCGCCGCGCAGATTCTGGCGCAACACGACGCGGAACTGCATCAGCGCATTGCCGAC
sucA	9	AAACGCTTCCTGAACGAACTGACCGCCGCTGAAGGGCTGGAACGTTATCTGGGCGCCAAATTCCCGGGTGCGAAACGTTTCTCGCTCGAGGGGGGAGATGCGCTGATACCCATGCTGAAAGAGATGGTTCGCCATGCGGGTAACAGCGGCACTCGCGAAGTGGTGCTGGGGATGGCGCACCGCGGTCGCCTGAACGTGCTGATCAACGTACTGGGTAAAAAACCGCAGGATCTGTTCGACGAATTTGCCGGTAAGCATAAAGAACATCTGGGTACCGGCGACGTGAAGTATCACATGGGCTTCTCGTCAGATATCGAAACCGAAGGCGGTCTGGTTCACCTGGCGCTGGCGTTTAACCCATCGCATCTGGAAATTGTGAGCCCGGTGGTGATGGGCTCC…
thrA	2	GTGCTGGGCCGTAATGGTTCCGACTATTCCGCCGCCGTGCTGGCCGCCTGTTTACGCGCTGACTGCTGTGAAATCTGGACTGACGTCGATGGCGTGTATACCTGTGACCCGCGCCAGGTGCCGGACGCCAGGCTGCTGAAATCGATGTCCTACCAGGAAGCGATGGAACTCTCTTACTTCGGCGCCAAAGTCCTTCACCCTCGCACCATTACGCCCATCGCCCAGTTCCAGATCCCCTGTCTGATTAAAAATACCGGTAATCCGCAGGCGCCAGGAACGCTGATCGGCGCGTCCAGCGACGATGATAACCTGCCGGTTAAAGGGATCTCTAACCTTAACAACATGGCGATGTTTAGCGTCTCCGGCCCGGGAATGAAAGGGATGATTGGGATGGCGGCG…
Accession numbers：	MT799113, MT799122, MT799131, MT799140, MT799149, MT799158, MT799167

## Sheet: ST19
ST19
Housekeeping genes	Allele number	Sequences
aroC	10	GTTTTTCGTCCGGGACACGCGGATTACACCTATGAGCAGAAATACGGCCTGCGCGATTACCGTGGCGGTGGACGTTCTTCCGCGCGTGAAACCGCGATGCGCGTAGCGGCAGGGGCGATCGCCAAGAAATACCTGGCGGAAAAGTTCGGCATCGAAATCCGCGGCTGCCTGACCCAGATGGGCGACATTCCGCTGGAGATTAAAGACTGGCGTCAGGTTGAGCTTAATCCGTTCTTTTGTCCCGATGCGGACAAACTTGACGCGCTGGACGAACTGATGCGCGCGCTGAAAAAAGAGGGTGACTCCATCGGCGCGAAAGTGACGGTGATGGCGAGCGGCGTGCCGGCAGGGCTTGGCGAACCGGTATTTGACCGACTGGATGCGGACATCGCCCATGCG…
dnaN	7	ATGGAGATGGTCGCGCGCGTTACGCTTTCTCAGCCGCATGAGCCAGGCGCCACTACCGTGCCGGCGCGGAAATTCTTTGATATCTGCCGCGGCCTGCCGGAGGGCGCGGAGATTGCCGTTCAGTTGGAAGGCGATCGGATGCTGGTGCGTTCTGGCCGTAGCCGCTTCTCGCTGTCTACGCTGCCTGCCGCCGATTTCCCGAATCTTGACGACTGGCAAAGCGAAGTTGAATTTACGCTGCCGCAGGCCACGATGAAGCGCCTGATTGAATCGACCCAGTTTTCGATGGCCCATCAGGATGTGCGCTACTACTTAAACGGTATGCTGTTTGAAACGGAAGGTAGCGAACTGCGCACTGTCGCGACCGACGGCCACCGTCTGGCGGTGTGCTCAATGCCG…
hemD	12	GCGACGCTGACGGAAAACGATCTGGTTTTTGCCCTTTCACAGCACGCTGTCGCCTTTGCTCACGCCCAGCTCCAGCGGGATGGTCGAAACTGGCCTGTGGCGCCGCGCTATTTCGCGATTGGCCGCACCACGGCGCTCGCCCTTCATACCGTTAGCGGGTTCGATATTCGTTATCCATTGGATCGGGAAATCAGCGAAGCCTTGCTACAATTACCTGAATTACAAAATATTGCGGGCAAACGCGCGCTGATTTTGCGTGGCAATGGCGGCCGCGAACTGCTGGGCGAAACCCTGACAGCGCGCGGAGCCGAAGTCAGTTTTTGTGAATGTTATCAACGATGTGCGAAACATTACGATGGCGCGGAAGAAGCGATGCGCTGGCATACTCGCGGCGTAACA…
hisD	9	ATTGCGGGATGCCAGAAGGTGGTTCTGTGCTCGCCGCCGCCCATCGCTGATGAAATCCTCTATGCGGCGCAACTGTGTGGCGTGCAGGAAATCTTTAACGTCGGCGGCGCGCAGGCGATTGCCGCTCTGGCCTTCGGCAGCGAGTCCGTACCGAAAGTGGATAAAATTTTTGGCCCCGGCAACGCCTTTGTAACCGAAGCCAAACGTCAGGTCAGCCAGCGTCTCGACGGCGCGGCTATCGATATGCCAGCCGGGCCGTCTGAAGTACTGGTGATCGCAGACAGCGGCGCAACACCGGATTTCGTCGCTTCTGACCTGCTCTCCCAGGCTGAGCACGGCCCGGATTCCCAGGTGATCCTGCTGACGCCTGATGCTGACATTGCCCGCAAGGTGGCGGAG…
purE	5	AGCGACTGGGCTACCATGCAATTCGCCGCCGAAATTTTTGAAATTCTGGATGTCCCGCACCATGTAGAAGTGGTTTCCGCTCATCGCACCCCCGATAAACTGTTCAGCTTCGCCGAAACGGCGGAAGAGAACGGATATCAAGTGATTATTGCCGGCGCGGGCGGCGCGGCGCACCTGCCGGGAATGATTGCGGCAAAAACGCTGGTCCCGGTACTCGGCGTGCCGGTACAAAGCGCTGCGCTAAGCGGCGTGGATAGCCTCTACTCCATCGTGCAGATGCCGCGCGGCATTCCGGTGGGTACGCTGGCGATCGGTAAAGCCGGTGCCGCTAACGCCGCCCTGCTCGCCGCGCAGATTCTGGCGCAACACGACGCGGAACTGCATCAGCGCATTGCCGAC
sucA	9	AAACGCTTCCTGAACGAACTGACCGCCGCTGAAGGGCTGGAACGTTATCTGGGCGCCAAATTCCCGGGTGCGAAACGTTTCTCGCTCGAGGGGGGAGATGCGCTGATACCCATGCTGAAAGAGATGGTTCGCCATGCGGGTAACAGCGGCACTCGCGAAGTGGTGCTGGGGATGGCGCACCGCGGTCGCCTGAACGTGCTGATCAACGTACTGGGTAAAAAACCGCAGGATCTGTTCGACGAATTTGCCGGTAAGCATAAAGAACATCTGGGTACCGGCGACGTGAAGTATCACATGGGCTTCTCGTCAGATATCGAAACCGAAGGCGGTCTGGTTCACCTGGCGCTGGCGTTTAACCCATCGCATCTGGAAATTGTGAGCCCGGTGGTGATGGGCTCC…
thrA	2	GTGCTGGGCCGTAATGGTTCCGACTATTCCGCCGCCGTGCTGGCCGCCTGTTTACGCGCTGACTGCTGTGAAATCTGGACTGACGTCGATGGCGTGTATACCTGTGACCCGCGCCAGGTGCCGGACGCCAGGCTGCTGAAATCGATGTCCTACCAGGAAGCGATGGAACTCTCTTACTTCGGCGCCAAAGTCCTTCACCCTCGCACCATTACGCCCATCGCCCAGTTCCAGATCCCCTGTCTGATTAAAAATACCGGTAATCCGCAGGCGCCAGGAACGCTGATCGGCGCGTCCAGCGACGATGATAACCTGCCGGTTAAAGGGATCTCTAACCTTAACAACATGGCGATGTTTAGCGTCTCCGGCCCGGGAATGAAAGGGATGATTGGGATGGCGGCG…
Accession numbers：	MT799114, MT799123, MT799132, MT799141, MT799150, MT799159, MT799168

## Sheet: ST1747
ST1747
Housekeeping genes	Allele number	Sequences
aroC	5	GTTTTTCGTCCGGGACACGCGGATTACACCTATGAGCAGAAATACGGCCTGCGCGATTACCGTGGCGGTGGACGTTCTTCCGCGCGTGAAACCGCGATGCGCGTAGCGGCAGGGGCGATCGCCAAGAAATACCTGGCGGAAAAGTTCGGCATCGAAATCCGCGGCTGCCTGACCCAGATGGGCGATATTCCGCTGGAGATTAAAGACTGGCGTCAGGTTGAGCTTAATCCGTTCTTTTGTCCCGATGCGGACAAACTTGACGCGCTGGACGAACTGATGCGCGCGCTGAAAAAAGAGGGCGACTCCATCGGCGCGAAAGTGACGGTGATGGCGAGCGGCGTGCCGGCAGGGCTTGGCGAACCGGTTTTTGACCGACTGGATGCGGACATCGCCCATGCG…
dnaN	2	ATGGAGATGGTCGCGCGCGTTACGCTTTCTCAGCCGCATGAGCCGGGCGCCACTACCGTGCCGGCGCGGAAATTCTTTGATATCTGCCGCGGCCTGCCGGAGGGCGCGGAGATTGCCGTTCAGTTGGAAGGCGATCGGATGCTGGTGCGTTCTGGCCGTAGCCGCTTCTCGCTGTCTACGCTGCCTGCCGCCGATTTCCCGAATCTTGACGACTGGCAAAGCGAAGTTGAATTTACGCTGCCGCAGGCCACGATGAAGCGCCTGATTGAAGCGACCCAGTTTTCGATGGCTCATCAGGATGTGCGCTACTACTTAAACGGTATGCTGTTTGAAACGGAAGGTAGCGAACTGCGCACTGTCGCGACCGACGGCCACCGCCTGGCGGTGTGCTCAATGCCG…
hemD	12	GCGACGCTGACGGAAAACGATCTGGTTTTTGCCCTTTCACAGCACGCTGTCGCCTTTGCTCACGCCCAGCTCCAGCGGGATGGTCGAAACTGGCCTGTGGCGCCGCGCTATTTCGCGATTGGCCGCACCACGGCGCTCGCCCTTCATACCGTTAGCGGGTTCGATATTCGTTATCCATTGGATCGGGAAATCAGCGAAGCCTTGCTACAATTACCTGAATTACAAAATATTGCGGGCAAACGCGCGCTGATTTTGCGTGGCAATGGCGGCCGCGAACTGCTGGGCGAAACCCTGACAGCGCGCGGAGCCGAAGTCAGTTTTTGTGAATGTTATCAACGATGTGCGAAACATTACGATGGCGCGGAAGAAGCGATGCGCTGGCATACTCGCGGCGTAACA…
hisD	7	ATTGCGGGATGTCAGAACGTGGTTCTGTGCTCGCCGCCGCCCATCGCTGATGAAATCCTCTATGCGGCGCAACTGTGTGGCGTGCAGGAAATCTTTAACGTCGGCGGCGCGCAGGCGATTGCCGCTCTGGCCTTCGGCAGCGAGTCCGTACCGAAAGTGGATAAAATTTTTGGCCCCGGCAACGCCTTTGTAACCGAAGCCAAACGTCAGGTCAGCCAACGCCTCGACGGCGCGGCTATCGATATGCCAGCCGGGCCGTCTGAAGTACTGGTGATCGCCGACAGCGGCGCAACACCGGATTTCGTCGCTTCTGACCTGCTCTCCCAGGCTGAGCACGGTCCGGATTCGCAGGTGATTCTGCTGACGCCTGATGCTGACATTGCCTGCAAGGTGGCGGAG…
purE	6	AGCGACTGGGCTACCATGCAATTCGCCGCCGAAATTTTTGAAATTCTGGATGTCCCGCACCATGTAGAAGTGGTTTCCGCCCATCGCACCCCCGATAAACTGTTCAGCTTCGCCGAAACGGCGGAAGAGAACGGATATCAAGTGATTATTGCCGGCGCGGGCGGCGCGGCGCACCTGCCGGGAATGATTGCGGCAAAAACGCTGGTCCCGGTACTCGGCGTGCCGGTACAAAGCGCTGCGCTAAGCGGCGTGGATAGCCTCTACTCCATTGTGCAGATGCCGCGCGGCATTCCGGTGGGTACGCTGGCGATCGGTAAAGCCGGTGCCGCTAACGCCGCCCTGCTCGCCGCGCAGATTCTGGCGCAACACGACGCGGAACTGCATCAGCGCATTGCCGAC
sucA	6	AAACGCTTCCTGAACGAACTGACCGCCGCTGAAGGGCTGGAACGTTATCTGGGTGCCAAATTCCCGGGTGCGAAACGTTTCTCGCTCGAGGGGGGAGATGCGCTGATACCCATGCTGAAAGAGATGGTTCGCCATGCGGGTAACAGCGGCACTCGCGAAGTGGTGCTGGGGATGGCGCACCGCGGTCGCCTGAACGTGCTGATCAACGTACTGGGTAAAAAACCGCAGGATCTGTTCGACGAATTTGCCGGTAAGCATAAAGAACATCTGGGTACCGGCGACGTGAAGTATCACATGGGCTTCTCGTCAGATATCGAAACCGAAGGCGGTCTGGTTCACCTGGCGCTGGCGTTTAACCCATCGCATCTGGAAATTGTGAGCCCGGTGGTGATGGGCTCC…
thrA	11	GTGCTGGGCCGTAATGGTTCCGACTATTCCGCCGCCGTGCTGGCCGCCTGTTTACGCGCTGACTGCTGTGAAATCTGGACTGACGTCGATGGCGTGTATACCTGTGACCCGCGCCAGGTGCCGGACGCCAGGCTGCTGAAATCGATGTCCTACCAGGAAGCGATGGAACTCTCTTACTTCGGCGCCAAAGTTCTTCACCCTCGCACCATTACGCCCATCGCCCAGTTCCAGATCCCCTGTCTGATTAAAAATACCGGTAATCCGCAGGCGCCAGGAACGCTGATCGGCGCGTCCAGCGACGATGATAACCTGCCGGTTAAAGGGATCTCTAACCTTAACAACATGGCGATGTTTAGCGTCTCCGGCCCGGGAATGAAAGGGATGATTGGGATGGCGGCG…
Accession numbers：	MT799115, MT799124, MT799133, MT799142, MT799151, MT799160, MT799169

## Sheet: ST92
ST92
Housekeeping genes	Allele number	Sequences
aroC	5	GTTTTTCGTCCGGGACACGCGGATTACACCTATGAGCAGAAATACGGCCTGCGCGATTACCGTGGCGGTGGACGTTCTTCCGCGCGTGAAACCGCGATGCGCGTAGCGGCAGGGGCGATCGCCAAGAAATACCTGGCGGAAAAGTTCGGCATCGAAATCCGCGGCTGCCTGACCCAGATGGGCGATATTCCGCTGGAGATTAAAGACTGGCGTCAGGTTGAGCTTAATCCGTTCTTTTGTCCCGATGCGGACAAACTTGACGCGCTGGACGAACTGATGCGCGCGCTGAAAAAAGAGGGCGACTCCATCGGCGCGAAAGTGACGGTGATGGCGAGCGGCGTGCCGGCAGGGCTTGGCGAACCGGTTTTTGACCGACTGGATGCGGACATCGCCCATGCG…
dnaN	2	ATGGAGATGGTCGCGCGCGTTACGCTTTCTCAGCCGCATGAGCCGGGCGCCACTACCGTGCCGGCGCGGAAATTCTTTGATATCTGCCGCGGCCTGCCGGAGGGCGCGGAGATTGCCGTTCAGTTGGAAGGCGATCGGATGCTGGTGCGTTCTGGCCGTAGCCGCTTCTCGCTGTCTACGCTGCCTGCCGCCGATTTCCCGAATCTTGACGACTGGCAAAGCGAAGTTGAATTTACGCTGCCGCAGGCCACGATGAAGCGCCTGATTGAAGCGACCCAGTTTTCGATGGCTCATCAGGATGTGCGCTACTACTTAAACGGTATGCTGTTTGAAACGGAAGGTAGCGAACTGCGCACTGTCGCGACCGACGGCCACCGCCTGGCGGTGTGCTCAATGCCG…
hemD	3	GCGACACTGACGGAAAACGATCTGGTTTTTGCCCTTTCACAGCACGCCGTCGCCTTTGCTCACGCCCAGCTCCAGCGGGATGGCCGAAACTGGCCTGCGTCGCCGCGCTATTTCGCGATTGGCCGCACCACGGCGCTCGCCCTTCATACCGTTAGCGGGTTCGATATTCGTTATCCATTGGATCGGGAAATCAGCGAAGCCTTGCTACAATTACCTGAATTACAAAATATTGCGGGCAAACGCGCGCTGATTTTGCGTGGCAATGGCGGCCGCGAACTGCTGGGCGAAACCCTGACAGCTCGCGGAGCCGAAGTCAGTTTTTGTGAATGTTATCAACGATGTGCGAAACATTACGATGGCGCGGAAGAAGCGATGCGCTGGCATACTCGCGGCGTAACA…
hisD	7	ATTGCGGGATGTCAGAACGTGGTTCTGTGCTCGCCGCCGCCCATCGCTGATGAAATCCTCTATGCGGCGCAACTGTGTGGCGTGCAGGAAATCTTTAACGTCGGCGGCGCGCAGGCGATTGCCGCTCTGGCCTTCGGCAGCGAGTCCGTACCGAAAGTGGATAAAATTTTTGGCCCCGGCAACGCCTTTGTAACCGAAGCCAAACGTCAGGTCAGCCAACGCCTCGACGGCGCGGCTATCGATATGCCAGCCGGGCCGTCTGAAGTACTGGTGATCGCCGACAGCGGCGCAACACCGGATTTCGTCGCTTCTGACCTGCTCTCCCAGGCTGAGCACGGTCCGGATTCGCAGGTGATTCTGCTGACGCCTGATGCTGACATTGCCTGCAAGGTGGCGGAG…
purE	31	AGCGACTGGGCTACCATGCAATTCGCCGCCGAAATTTTTGAAATTCTGGATGTCCCGCACCATGTAGAAGTGGTTTCCGCCCATCGCACCCCCGATAAACTGTTCAGCTTCGCCGAAACGGCGGAAGAGAACGGATATCAAGTGATTATTGCCGGCGCGGGCGGCGCGGCGCACCTGCCGGGAATGATTGCGGCAAAAACGCTGGTCCCGGTACTCGGCGTGCCGGTACAAAGCGCTGCGCTAAGCGGCGTGGACAGCCTCTACTCCATTGTGCAGATGCCGCGCGGCATTCCGGTGGGTACGCTGGCGATCGGTAAAGCCGGTGCCGCTAACGCCGCCCTGCTCGCCGCGCAGATTCTGGCGCAACACGACGCGGAACTGCATCAGCGCATTGCCGAC
sucA	41	AAACGCTTCCTGAACGAACTGACCGCCGCTGAAGGGCTAGAACGTTATCTGGGTGCCAAATTCCCGGGTGCGAAACGTTTCTCGCTCGAGGGGGGAGATGCGCTGATACCCATGCTGAAAGAGATGGTTCGCCATGCGGGTAACAGCGGCACTCGCGAAGTGGTGCTGGGGATGGCGCACCGCGGTCGCCTGAACGTGCTGATCAACGTACTGGGTAAAAAACCGCAGGATCTGTTCGACGAATTTGCCGGTAAGCATAAAGAACATCTGGGTACCGGCGACGTGAAGTATCACATGGGCTTCTCGTCAGATATCGAAACCGAAGGCGGTCTGGTTCACCTGGCGCTGGCGTTTAACCCATCGCATCTGGAAATTGTGAGCCCGGTGGTGATGGGCTCC…
thrA	11	GTGCTGGGCCGTAATGGTTCCGACTATTCCGCCGCCGTGCTGGCCGCCTGTTTACGCGCTGACTGCTGTGAAATCTGGACTGACGTCGATGGCGTGTATACCTGTGACCCGCGCCAGGTGCCGGACGCCAGGCTGCTGAAATCGATGTCCTACCAGGAAGCGATGGAACTCTCTTACTTCGGCGCCAAAGTTCTTCACCCTCGCACCATTACGCCCATCGCCCAGTTCCAGATCCCCTGTCTGATTAAAAATACCGGTAATCCGCAGGCGCCAGGAACGCTGATCGGCGCGTCCAGCGACGATGATAACCTGCCGGTTAAAGGGATCTCTAACCTTAACAACATGGCGATGTTTAGCGTCTCCGGCCCGGGAATGAAAGGGATGATTGGGATGGCGGCG…
Accession numbers：	MT799116, MT799125, MT799134, MT799143, MT799152, MT799161, MT799170

## Sheet: ST99
ST99
Housekeeping genes	Allele number	Sequences
aroC	10	GTTTTTCGTCCGGGACACGCGGATTACACCTATGAGCAGAAATACGGCCTGCGCGATTACCGTGGCGGTGGACGTTCTTCCGCGCGTGAAACCGCGATGCGCGTAGCGGCAGGGGCGATCGCCAAGAAATACCTGGCGGAAAAGTTCGGCATCGAAATCCGCGGCTGCCTGACCCAGATGGGCGACATTCCGCTGGAGATTAAAGACTGGCGTCAGGTTGAGCTTAATCCGTTCTTTTGTCCCGATGCGGACAAACTTGACGCGCTGGACGAACTGATGCGCGCGCTGAAAAAAGAGGGTGACTCCATCGGCGCGAAAGTGACGGTGATGGCGAGCGGCGTGCCGGCAGGGCTTGGCGAACCGGTATTTGACCGACTGGATGCGGACATCGCCCATGCG…
dnaN	2	ATGGAGATGGTCGCGCGCGTTACGCTTTCTCAGCCGCATGAGCCGGGCGCCACTACCGTGCCGGCGCGGAAATTCTTTGATATCTGCCGCGGCCTGCCGGAGGGCGCGGAGATTGCCGTTCAGTTGGAAGGCGATCGGATGCTGGTGCGTTCTGGCCGTAGCCGCTTCTCGCTGTCTACGCTGCCTGCCGCCGATTTCCCGAATCTTGACGACTGGCAAAGCGAAGTTGAATTTACGCTGCCGCAGGCCACGATGAAGCGCCTGATTGAAGCGACCCAGTTTTCGATGGCTCATCAGGATGTGCGCTACTACTTAAACGGTATGCTGTTTGAAACGGAAGGTAGCGAACTGCGCACTGTCGCGACCGACGGCCACCGCCTGGCGGTGTGCTCAATGCCG…
hemD	12	GCGACGCTGACGGAAAACGATCTGGTTTTTGCCCTTTCACAGCACGCTGTCGCCTTTGCTCACGCCCAGCTCCAGCGGGATGGTCGAAACTGGCCTGTGGCGCCGCGCTATTTCGCGATTGGCCGCACCACGGCGCTCGCCCTTCATACCGTTAGCGGGTTCGATATTCGTTATCCATTGGATCGGGAAATCAGCGAAGCCTTGCTACAATTACCTGAATTACAAAATATTGCGGGCAAACGCGCGCTGATTTTGCGTGGCAATGGCGGCCGCGAACTGCTGGGCGAAACCCTGACAGCGCGCGGAGCCGAAGTCAGTTTTTGTGAATGTTATCAACGATGTGCGAAACATTACGATGGCGCGGAAGAAGCGATGCGCTGGCATACTCGCGGCGTAACA…
hisD	9	ATTGCGGGATGCCAGAAGGTGGTTCTGTGCTCGCCGCCGCCCATCGCTGATGAAATCCTCTATGCGGCGCAACTGTGTGGCGTGCAGGAAATCTTTAACGTCGGCGGCGCGCAGGCGATTGCCGCTCTGGCCTTCGGCAGCGAGTCCGTACCGAAAGTGGATAAAATTTTTGGCCCCGGCAACGCCTTTGTAACCGAAGCCAAACGTCAGGTCAGCCAGCGTCTCGACGGCGCGGCTATCGATATGCCAGCCGGGCCGTCTGAAGTACTGGTGATCGCAGACAGCGGCGCAACACCGGATTTCGTCGCTTCTGACCTGCTCTCCCAGGCTGAGCACGGCCCGGATTCCCAGGTGATCCTGCTGACGCCTGATGCTGACATTGCCCGCAAGGTGGCGGAG…
purE	5	AGCGACTGGGCTACCATGCAATTCGCCGCCGAAATTTTTGAAATTCTGGATGTCCCGCACCATGTAGAAGTGGTTTCCGCTCATCGCACCCCCGATAAACTGTTCAGCTTCGCCGAAACGGCGGAAGAGAACGGATATCAAGTGATTATTGCCGGCGCGGGCGGCGCGGCGCACCTGCCGGGAATGATTGCGGCAAAAACGCTGGTCCCGGTACTCGGCGTGCCGGTACAAAGCGCTGCGCTAAGCGGCGTGGATAGCCTCTACTCCATCGTGCAGATGCCGCGCGGCATTCCGGTGGGTACGCTGGCGATCGGTAAAGCCGGTGCCGCTAACGCCGCCCTGCTCGCCGCGCAGATTCTGGCGCAACACGACGCGGAACTGCATCAGCGCATTGCCGAC
sucA	9	AAACGCTTCCTGAACGAACTGACCGCCGCTGAAGGGCTGGAACGTTATCTGGGCGCCAAATTCCCGGGTGCGAAACGTTTCTCGCTCGAGGGGGGAGATGCGCTGATACCCATGCTGAAAGAGATGGTTCGCCATGCGGGTAACAGCGGCACTCGCGAAGTGGTGCTGGGGATGGCGCACCGCGGTCGCCTGAACGTGCTGATCAACGTACTGGGTAAAAAACCGCAGGATCTGTTCGACGAATTTGCCGGTAAGCATAAAGAACATCTGGGTACCGGCGACGTGAAGTATCACATGGGCTTCTCGTCAGATATCGAAACCGAAGGCGGTCTGGTTCACCTGGCGCTGGCGTTTAACCCATCGCATCTGGAAATTGTGAGCCCGGTGGTGATGGGCTCC…
thrA	46	GTGCTGGGCCGTAATGGTTCCGACTATTCCGCCGCCGTGCTGGCCGCCTGTTTACGCGCTGACTGCTGTGAAATCTGGACTGACGTCGATGGCGTGTATACCTGTGACCCGCGCCAGGTGCCGGACGCCAGGCTGCTGAAATCGATGTCCTACCAGGAAGCGATGGAACTCTCTTACTTCGGCGCCAAAGTCCTTCACCCTCGCACCATTACGCCCATCGCCCAGTTCCAGATCCCCTGTCTGATTAAAAATACCGGTAATCCGCAGGCGCCAGGATCGCTGATCGGCGCGTCCAGCGACGATGATAACCTGCCGGTTAAAGGGATCTCTAACCTTAACAACATGGCGATGTTTAGCGTCTCCGGCCCGGGAATGAAAGGGATGATTGGGATGGCGGCG…
Accession numbers：	MT799117, MT799126, MT799135, MT799144, MT799153, MT799162, MT799171

## Sheet: ST2151
ST2151
Housekeeping genes	Allele number	Sequences
aroC	5	GTTTTTCGTCCGGGACACGCGGATTACACCTATGAGCAGAAATACGGCCTGCGCGATTACCGTGGCGGTGGACGTTCTTCCGCGCGTGAAACCGCGATGCGCGTAGCGGCAGGGGCGATCGCCAAGAAATACCTGGCGGAAAAGTTCGGCATCGAAATCCGCGGCTGCCTGACCCAGATGGGCGATATTCCGCTGGAGATTAAAGACTGGCGTCAGGTTGAGCTTAATCCGTTCTTTTGTCCCGATGCGGACAAACTTGACGCGCTGGACGAACTGATGCGCGCGCTGAAAAAAGAGGGCGACTCCATCGGCGCGAAAGTGACGGTGATGGCGAGCGGCGTGCCGGCAGGGCTTGGCGAACCGGTTTTTGACCGACTGGATGCGGACATCGCCCATGCG…
dnaN	2	ATGGAGATGGTCGCGCGCGTTACGCTTTCTCAGCCGCATGAGCCGGGCGCCACTACCGTGCCGGCGCGGAAATTCTTTGATATCTGCCGCGGCCTGCCGGAGGGCGCGGAGATTGCCGTTCAGTTGGAAGGCGATCGGATGCTGGTGCGTTCTGGCCGTAGCCGCTTCTCGCTGTCTACGCTGCCTGCCGCCGATTTCCCGAATCTTGACGACTGGCAAAGCGAAGTTGAATTTACGCTGCCGCAGGCCACGATGAAGCGCCTGATTGAAGCGACCCAGTTTTCGATGGCTCATCAGGATGTGCGCTACTACTTAAACGGTATGCTGTTTGAAACGGAAGGTAGCGAACTGCGCACTGTCGCGACCGACGGCCACCGCCTGGCGGTGTGCTCAATGCCG…
hemD	361	GCGACACTGACGGAAAACGATCTGGTTTTTGCCCTTTCACAGCACGCCGTCGCCTTTGCTCACGCCCAGCTCCAGCGGGATGGCCGAAACTGGCCTGCGTCGCCGCGCTATTTCGCGATTGGCCGCACCACGGCGCTCGCCCTTCATACCGTTAACGGGTTCGATATTCGTTATCCATTGGATCGGGAAATCAGCGAAGCCTTGCTACAATTACCTGAATTACAAAATATTGCGGGCAAACGCGCGCTGATTTTGCGTGGCAATGGCGGCCGCGAACTGCTGGGCGAAACCCTGACAGCTCGCGGAGCCGAAGTCAGTTTTTGTGAATGTTATCAACGATGTGCGAAACATTACGATGGCGCGGAAGAGGCGATGCGCTGGCATACTCGCGGCGTAACA…
hisD	7	ATTGCGGGATGTCAGAACGTGGTTCTGTGCTCGCCGCCGCCCATCGCTGATGAAATCCTCTATGCGGCGCAACTGTGTGGCGTGCAGGAAATCTTTAACGTCGGCGGCGCGCAGGCGATTGCCGCTCTGGCCTTCGGCAGCGAGTCCGTACCGAAAGTGGATAAAATTTTTGGCCCCGGCAACGCCTTTGTAACCGAAGCCAAACGTCAGGTCAGCCAACGCCTCGACGGCGCGGCTATCGATATGCCAGCCGGGCCGTCTGAAGTACTGGTGATCGCCGACAGCGGCGCAACACCGGATTTCGTCGCTTCTGACCTGCTCTCCCAGGCTGAGCACGGTCCGGATTCGCAGGTGATTCTGCTGACGCCTGATGCTGACATTGCCTGCAAGGTGGCGGAG…
purE	31	AGCGACTGGGCTACCATGCAATTCGCCGCCGAAATTTTTGAAATTCTGGATGTCCCGCACCATGTAGAAGTGGTTTCCGCCCATCGCACCCCCGATAAACTGTTCAGCTTCGCCGAAACGGCGGAAGAGAACGGATATCAAGTGATTATTGCCGGCGCGGGCGGCGCGGCGCACCTGCCGGGAATGATTGCGGCAAAAACGCTGGTCCCGGTACTCGGCGTGCCGGTACAAAGCGCTGCGCTAAGCGGCGTGGACAGCCTCTACTCCATTGTGCAGATGCCGCGCGGCATTCCGGTGGGTACGCTGGCGATCGGTAAAGCCGGTGCCGCTAACGCCGCCCTGCTCGCCGCGCAGATTCTGGCGCAACACGACGCGGAACTGCATCAGCGCATTGCCGAC
sucA	41	AAACGCTTCCTGAACGAACTGACCGCCGCTGAAGGGCTAGAACGTTATCTGGGTGCCAAATTCCCGGGTGCGAAACGTTTCTCGCTCGAGGGGGGAGATGCGCTGATACCCATGCTGAAAGAGATGGTTCGCCATGCGGGTAACAGCGGCACTCGCGAAGTGGTGCTGGGGATGGCGCACCGCGGTCGCCTGAACGTGCTGATCAACGTACTGGGTAAAAAACCGCAGGATCTGTTCGACGAATTTGCCGGTAAGCATAAAGAACATCTGGGTACCGGCGACGTGAAGTATCACATGGGCTTCTCGTCAGATATCGAAACCGAAGGCGGTCTGGTTCACCTGGCGCTGGCGTTTAACCCATCGCATCTGGAAATTGTGAGCCCGGTGGTGATGGGCTCC…
thrA	11	GTGCTGGGCCGTAATGGTTCCGACTATTCCGCCGCCGTGCTGGCCGCCTGTTTACGCGCTGACTGCTGTGAAATCTGGACTGACGTCGATGGCGTGTATACCTGTGACCCGCGCCAGGTGCCGGACGCCAGGCTGCTGAAATCGATGTCCTACCAGGAAGCGATGGAACTCTCTTACTTCGGCGCCAAAGTTCTTCACCCTCGCACCATTACGCCCATCGCCCAGTTCCAGATCCCCTGTCTGATTAAAAATACCGGTAATCCGCAGGCGCCAGGAACGCTGATCGGCGCGTCCAGCGACGATGATAACCTGCCGGTTAAAGGGATCTCTAACCTTAACAACATGGCGATGTTTAGCGTCTCCGGCCCGGGAATGAAAGGGATGATTGGGATGGCGGCG…
Accession numbers：	MT799118, MT799127, MT799136, MT799145, MT799154, MT799163, MT799172

## Sheet: ST319
ST319
Housekeeping genes	Allele number	Sequences
aroC	118	GTTTTTCGTCCGGGACACGCGGATTACACCTATGAGCAGAAATACGGCCTGCGCGATTACCGTGGCGGTGGACGTTCTTCCGCGCGTGAAACCGCGATGCGCGTAGCGGCAGGGGTGATTGCCAAGAAATACCTGGCGGAAAAGTTCGGCATCGAAATCCGCGGCTGCCTGACCCAGATGGGCGACATTCCGCTGGAGATTAAAGACTGGCGTCAGGTTGAGCTTAATCCGTTCTTTTGTCCCGATGCGGACAAACTTGACGCGCTGGACGAACTGATGCGCGCGCTGAAAAAAGAGGGTGACTCCATCGGCGCGAAAGTGACGGTGATGGCGAGCGGCGTGCCGGCAGGGCTTGGCGAACCGGTATTTGACCGACTGGATGCGGACATCGCCCATGCG…
dnaN	107	ATGGAGATGGTCGCGCGCGTTACGCTTTCTCAGCCGCATGAGCCAGGCGCCACTACCGTGCCGGCGCGGAAATTCTTTGATATCTGCCGCGGCCTGCCGGAGGGCGCGGAGATTGCCGTTCAGTTGGAAGGCGATCGGATGCTGGTGCGTTCTGGCCGTAGCCGCTTCTCGCTGTCTACGTTGCCTGCCGCCGATTTCCCGAATCTTGACGACTGGCAAAGCGAAGTTGAATTTACGCTGCCGCAGGCCACGATGAAGCGCCTGATTGAAGCGACCCAGTTTTCGATGGCCCATCAGGATGTGCGCTACTACTTAAACGGTATGCTGTTTGAAACGGAAGGCAGCGAACTGCGCACTGTTGCGACCGACGGCCACCGTCTGGCGGTGTGCTCAATGCCG…
hemD	8	GCGACGCTGACGGAAAACGATCTGGTTTTTGCCCTTTCACAGCACGCCGTCGCCTTTGCTCACGCCCAGCTCCAGCGGGATGGCCGAAACTGGCCTGCGTCGCCGCGCTATTTCGCGATTGGCCGCACCACGGCGCTCGCCCTTCATACCGTTAGCGGGTTCGATATTCGTTATCCATTGGATCGGGAAATCAGCGAAGCCTTGCTACAATTACCTGAATTACAAAATATTGCGGGCAAACGCGCGCTGATTTTGCGTGGCAATGGCGGCCGCGAACTGCTGGGCGAAACCCTGACAGCTCGCGGAGCCGAAGTCAGTTTTTGTGAATGTTATCAACGATGTGCGAAACATTACGATGGCGCGGAAGAAGCGATGCGCTGGCATACTCGCGGCGTAACA…
hisD	51	ATTGCGGGATGCCAGAACGTGGTTCTGTGCTCGCCGCCGCCCATCGCTGATGAAATCCTCTATGCGGCGCAACTGTGTGGCGTGCAGGAAATCTTTAACGTCGGCGGCGCGCAGGCGATTGCCGCTCTGGCCTTCGGCAGCGAGTCCGTACCGAAAGTGGATAAAATTTTTGGCCCCGGCAACGCCTTTGTAACCGAAGCCAAGCGTCAGGTCAGCCAGCGCCTCGACGGCGCGGCTATCGATATGCCTGCCGGGCCGTCTGAAGTACTGGTGATCGCCGACAGCGGCGCAACACCGGATTTCGTCGCTTCTGACCTGCTCTCCCAGGCTGAGCACGGTCCGGATTCCCAGGTGATTCTGCTGACGCCTGATGCTGACATTGCCCGCAAGGTGGCGGAG…
purE	2	AGCGACTGGGCTACCATGCAATTCGCCGCCGAAATTTTTGAAATTCTGGATGTCCCGCACCATGTAGAAGTGGTTTCCGCCCATCGCACCCCCGATAAACTGTTCAGCTTCGCCGAAACGGCGGAAGAGAACGGATATCAAGTGATTATTGCCGGCGCGGGCGGCGCGGCGCACCTGCCGGGAATGATTGCGGCAAAAACGCTGGTCCCGGTACTCGGCGTGCCGGTACAAAGCGCTGCGCTCAGCGGCGTGGATAGCCTCTACTCCATCGTGCAGATGCCGCGCGGCATTCCGGTGGGTACGCTGGCGATCGGTAAAGCCGGTGCCGCTAACGCCGCCCTGCTCGCCGCGCAGATTCTGGCGCAACACGACGCGGAACTGCATCAGCGCATCGCTGAC
sucA	117	AAACGCTTCCTGAACGAACTGACCGCCGCTGAAGGGCTGGAACGTTATCTGGGTGCCAAATTCCCGGGTGCGAAACGTTTCTCGCTCGAGGGGGGAGATGCGTTGATACCCATGCTGAAAGAGATGGTTCGCCATGCGGGTAACAGCGGCACTCGCGAAGTGGTGCTGGGGATGGCGCACCGTGGTCGCCTGAACGTGCTGATCAACGTACTGGGTAAAAAACCGCAGGATCTGTTCGACGAATTTGCCGGTAAGCATAAAGAACATCTGGGTACTGGCGACGTGAAGTATCACATGGGCTTCTCGTCAGATATCGAAACCGAAGGCGGTCTGGTTCACCTGGCGCTGGCGTTTAACCCATCGCATCTGGAAATTGTGAGCCCGGTGGTGATGGGCTCC…
thrA	16	GTGCTGGGCCGTAATGGTTCCGACTATTCCGCCGCCGTGCTGGCCGCCTGTTTACGCGCTGACTGCTGTGAAATCTGGACTGACGTCGATGGCGTGTATACCTGTGACCCGCGCCAGGTGCCGGACGCCAGGCTGCTGAAATCGATGTCCTACCAGGAAGCGATGGAACTCTCTTACTTCGGCGCCAAAGTTCTTCACCCTCGCACCATTACGCCCATCGCCCAGTTCCAGATCCCCTGTCTGATTAAAAATACCGGTAATCCGCAGGCGCCAGGAACGCTGATCGGCGCGTCCAGCGACGATGATAATCTGCCGGTCAAAGGGATCTCTAACCTTAACAATATGGCGATGTTTAGCGTCTCCGGCCCTGGAATGAAAGGGATGATTGGGATGGCGGCG…
Accession numbers：	MT799119, MT799128, MT799137, MT799146, MT799155, MT799164, MT799173
